# Supplementary material for: The Adaptive Value of Chromosomal Inversions and Climatic Change—Studies on the Natural Populations of Drosophila subobscura from the Balkans
Source: Insects. 2023 Jul 1;14(7):596. doi: 10.3390/insects14070596 (PMC10380441; doi:10.3390/insects14070596)
Supplement: Supplementary file 1 [file insects-14-00596-s001.zip]

Archive with 1 entries (1 files):
- insects-2466924-supplementary.pdf
